# Supplementary material for: Identification of an IGHV3-53-Encoded RBD-Targeting Cross-Neutralizing Antibody from an Early COVID-19 Convalescent
Source: Pathogens. 2024 Mar 23;13(4):272. doi: 10.3390/pathogens13040272 (PMC11054858; doi:10.3390/pathogens13040272)
Supplement: Supplementary file 1 [file pathogens-13-00272-s001.zip]

Archive with 1 entries (1 files):
- pathogens-2869764-supplementary.pdf
